# Supplementary material for: Effects of Monovalent Salt on Protein-Protein Interactions of Dilute and Concentrated Monoclonal Antibody Formulations
Source: Antibodies (Basel). 2022 Mar 31;11(2):24. doi: 10.3390/antib11020024 (PMC9036246; doi:10.3390/antib11020024)
Supplement: Supplementary file 1 [file antibodies-11-00024-s001.zip]

Archive with 1 entries (1 files):
- antibodies-1616017-supplementary_AX.pdf
